# Supplementary material for: Cryptosporidium species and subtypes in Norway: predominance of C. parvum and emergence of C. mortiferum
Source: Emerg Microbes Infect. 2024 Oct 3;13(1):2412624. doi: 10.1080/22221751.2024.2412624 (PMC11485689; doi:10.1080/22221751.2024.2412624)
Supplement: Supplemental Material [file TEMI_A_2412624_SM2500.xls]

## Sheet: Human data
Sample month	Sample year	Sex (0=M, 1=F)	Age strata (0-4=0, 5-9=1, 10-14=2, 15-19=3, 20-24=4, 25-29=5, 30-34=6, 35-39=7, 40-44=8, 45-49=9, 50-54=10, 55-59=11, 60-64=12, 65-69=13, 70-74=14, 75-79=15, >80=16)	Species	Subtype	Health Region	Origin of Infection (0=domestic, 1=imported, 9=unknown)	WHO region (0=Norway, 1=European, 2=African, 3=American, 4=South-East Asia, 5=Eastern Mediterranean, 6=Western Pacific, 9=Unknown)
February	2022	1	0	hominis	IdA15G1	North	9	9
February	2022	0	8	parvum	IIaA18G1R1	Mid-Norway	0	0
February	2022	0	11	parvum	IIdA24G1	Mid-Norway	0	0
March	2022	1	9	parvum	IIdA20G1	South-East	0	0
March	2022	1	6	parvum	IIaA21G1R1	North	0	0
March	2022	0	3	parvum	IIaA17G1R2	Mid-Norway	0	0
April	2022	1	6	parvum	IIdA18G1	Mid-Norway	9	9
April	2022	1	1	parvum	IIaA10G1R2	Mid-Norway	9	9
April	2022	0	0	parvum	IIdA16G1	Mid-Norway	0	0
May	2022	1	6	ditrichi	nd	South-East	1	1
May	2022	1	0	hominis	IeA11G3T3	South-East	1	5
May	2022	1	10	hominis	nd	South-East	0	0
May	2022	0	2	parvum	IIaA10G1R2	Mid-Norway	0	0
May	2022	0	15	parvum	IIaA17G1R2	Mid-Norway	0	0
May	2022	0	5	parvum	IIaA18G1R1	Mid-Norway	0	0
May	2022	1	11	parvum	IIaA17G1R2	Mid-Norway	0	0
May	2022	1	5	parvum	IIdA22G1	Mid-Norway	0	0
May	2022	0	10	parvum	IIdA26G1	Mid-Norway	1	1
May	2022	1	10	parvum	IIaA18G1R1	Mid-Norway	9	9
June	2022	0	0	parvum	IIaA14G1R1	West	0	0
June	2022	1	9	parvum	IIaA21G1R1	West	0	0
June	2022	0	8	parvum	IIaA16G2R1	South-East	1	1
June	2022	1	4	parvum	IIdA24G1	Mid-Norway	9	9
June	2022	1	8	parvum	IIaA18G1R1	Mid-Norway	0	0
June	2022	1	0	parvum	IIaA9R1	West	0	0
June	2022	0	7	parvum	IIdA22G1	West	9	9
June	2022	0	0	parvum	IIaA18G1R1	Mid-Norway	0	0
June	2022	0	6	parvum	IIdA19G1	West	1	1
June	2022	1	7	parvum	IIaA18G1R1	Mid-Norway	0	0
June	2022	1	3	parvum	IIdA18G1	South-East	1	5
June	2022	0	6	parvum	IIdA23G1	West	0	0
July	2022	0	0	hominis	IeA11G3T3	Mid-Norway	1	5
July	2022	1	7	mortiferum	XIVaA20G2T1	Mid-Norway	0	0
July	2022	1	5	parvum	IIaA15G2R1	West	0	0
July	2022	0	5	parvum	IIdA22G1	West	0	0
July	2022	0	1	parvum	IIdA26G1	Mid-Norway	0	0
July	2022	1	11	parvum	IIdA20G1	South-East	0	0
July	2022	1	4	parvum	IIaA10G1R2	West	1	1
July	2022	0	1	parvum	IIaA15G2R1	West	9	9
July	2022	1	5	parvum	IIdA22G1	West	0	0
July	2022	1	6	parvum	IIdA22G1	South-East	0	0
July	2022	0	4	parvum	IIdA22G1	South-East	0	0
July	2022	1	9	parvum	IIdA22G1	West	0	0
July	2022	0	10	parvum	IIdA24G1	West	0	0
August	2022	0	0	hominis	IbA10G2	West	1	5
August	2022	1	0	hominis	IfA13G1R4	North	1	2
August	2022	0	0	hominis	IdA21	West	1	2
August	2022	1	1	hominis	IdA21	West	1	2
August	2022	1	9	hominis	IbA9G3	South-East	0	0
August	2022	1	6	mortiferum	XIVaA20G2T1	Mid-Norway	0	0
August	2022	0	0	mortiferum	XIVaA20G2T1	Mid-Norway	0	0
August	2022	0	1	parvum	IIaA14G1R1	West	0	0
August	2022	1	8	parvum	IImA14G1	Mid-Norway	1	1
August	2022	0	3	parvum	IIaA16G1R1	Mid-Norway	0	0
August	2022	1	0	parvum	IIaA17G1R1	West	0	0
August	2022	0	10	parvum	IIdA24G1	West	9	9
August	2022	1	10	parvum	IIaA16G1R1	Mid-Norway	0	0
August	2022	1	0	parvum	IIaA14G1R1	West	9	9
August	2022	1	0	parvum	IIaA14G1R1	West	0	0
August	2022	1	6	parvum	IIaA14G1R1	West	0	0
August	2022	1	9	parvum	IIcA5G3j	West	9	9
August	2022	0	10	parvum	IIdA24G1	West	9	9
August	2022	0	12	parvum	IIaA16G1R1	Mid-Norway	9	9
August	2022	1	9	parvum	IIaA14G1R1	West	0	0
August	2022	1	0	parvum	IIdA22G1	West	0	0
August	2022	1	4	parvum	IIaA10G1R2	West	0	0
August	2022	1	13	parvum	IIaA10G1R2	West	0	0
August	2022	0	2	parvum	IIaA10G1R2	West	0	0
August	2022	1	7	parvum	IIaA14G1R1	West	0	0
August	2022	1	10	parvum	IIdA13G1	Mid-Norway	0	0
August	2022	0	0	parvum	IIaA10G1R2	West	9	9
August	2022	1	5	parvum	IIaA10G1R2	West	0	0
August	2022	0	5	parvum	IIdA23G1	West	9	9
August	2022	1	12	parvum	IIaA18G1R1	Mid-Norway	9	9
August	2022	0	6	parvum	IIaA14G1R1	West	0	0
August	2022	1	12	parvum	IIaA10G1R2	West	0	0
August	2022	1	2	parvum	IIaA17G1R2	Mid-Norway	0	0
August	2022	1	0	parvum	IIdA22G1	West	9	9
August	2022	1	5	parvum	IIaA10G1R2	West	0	0
August	2022	1	15	parvum	IIaA14G1R1	West	0	0
August	2022	0	12	parvum	IIaA17G1R2	Mid-Norway	0	0
August	2022	1	7	parvum	IIaA14G1R1	West	0	0
August	2022	0	12	parvum	IIdA20G1	West	9	9
August	2022	1	15	parvum	IIaA14G1R1	West	0	0
August	2022	0	2	parvum	IIaA16G1R1	West	0	0
August	2022	1	9	parvum	IIaA10G1R2	West	0	0
August	2022	1	9	parvum	IIaA14R2	West	0	0
August	2022	1	13	parvum	IIaA18G1R1	Mid-Norway	0	0
August	2022	0	2	parvum	IIaA10G1R2	West	0	0
August	2022	1	12	parvum	IIaA10G1R2	West	0	0
August	2022	0	11	parvum	IIaA10G1R2	Mid-Norway	0	0
August	2022	0	0	parvum	IIaA13R1	West	0	0
August	2022	0	6	parvum	IIdA22G1	West	0	0
August	2022	0	12	parvum	IIaA17G1R1	Mid-Norway	0	0
August	2022	0	3	parvum	IIaA17G1R2	Mid-Norway	0	0
August	2022	0	15	parvum	IIaA14G1R1	West	0	0
September	2022	0	0	erinacei	IIqA23	West	0	0
September	2022	0	0	erinacei	IIqA23	West	0	0
September	2022	0	5	hominis	nd	North	1	1
September	2022	0	14	hominis	nd	Mid-Norway	0	0
September	2022	0	2	hominis	IeA11G3T3	West	1	2
September	2022	1	0	hominis	IdA14	South-East	0	0
September	2022	0	1	mortiferum	nd	South-East	0	0
September	2022	1	13	mortiferum	XIVaA20G2T1	Mid-Norway	0	0
September	2022	0	13	mortiferum	XIVaA20G2T1	Mid-Norway	9	9
September	2022	1	15	mortiferum	XIVaA20G2T1	Mid-Norway	0	0
September	2022	1	2	mortiferum	XIVaA20G2T1	Mid-Norway	0	0
September	2022	0	0	mortiferum	XIVaA20G2T1	Mid-Norway	0	0
September	2022	0	13	mortiferum	XIVaA20G2T1	Mid-Norway	0	0
September	2022	1	7	mortiferum	XIVaA20G2T1	Mid-Norway	9	9
September	2022	1	6	mortiferum	XIVaA20G2T1	Mid-Norway	0	0
September	2022	1	13	mortiferum	XIVaA20G2T1	Mid-Norway	0	0
September	2022	0	13	mortiferum	XIVaA20G2T1	Mid-Norway	0	0
September	2022	0	2	mortiferum	XIVaA20G2T1	Mid-Norway	0	0
September	2022	1	11	parvum	IIaA10G1R2	Mid-Norway	0	0
September	2022	1	0	parvum	IIaA14G1R1	West	9	9
September	2022	0	7	parvum	IIdA18G1	West	1	1
September	2022	1	4	parvum	IIaA15G2R1		9	9
September	2022	0	8	parvum	IIdA22G1	West	0	0
September	2022	0	6	parvum	IIdA19G1	West	9	9
September	2022	1	11	parvum	IIaA14G1R1	West	0	0
September	2022	0	2	parvum	IIaA16G1R1	Mid-Norway	9	9
September	2022	0	14	parvum	IIaA10G1R2	West	0	0
September	2022	1	14	parvum	IIaA14G1R1	West	0	0
September	2022	1	10	parvum	IIdA22G1	Mid-Norway	0	0
September	2022	0	2	ubiquitum	nd	West	9	9
October	2022	1	7	hominis	IdA16	West	1	1
October	2022	1	3	mortiferum	XIVaA20G2T1	Mid-Norway	0	0
October	2022	1	10	mortiferum	XIVaA20G2T1	South-East	9	9
October	2022	0	4	mortiferum	XIVaA20G2T1	Mid-Norway	0	0
October	2022	0	6	parvum	IIaA17G1R2	Mid-Norway	0	0
October	2022	1	4	parvum	IIaA18G1R1	South-East	0	0
October	2022	1	5	parvum	IIdA22G1	Mid-Norway	9	9
October	2022	1	5	parvum	IIaA17G1R2	Mid-Norway	0	0
October	2022	1	6	parvum	IIaA14G1R1	West	0	0
October	2022	1	8	parvum	IIaA10G1R2	West	0	0
November	2022	0	4	hominis	IbA13G3	West	0	0
November	2022	0	7	hominis	IfA12G1R5	South-East	0	0
November	2022	1	7	hominis	IbA9G3	Mid-Norway	1	2
November	2022	0	5	meleagridis	nd	North	1	4
November	2022	0	2	mortiferum	XIVaA20G2T1	Mid-Norway	0	0
November	2022	1	6	parvum	IIdA19G1	West	0	0
November	2022	0	5	parvum	IIdA19G1	North	0	0
November	2022	0	5	parvum	IIdA15G1	West	1	4
November	2022	1	9	parvum	IIaA16G1R1	Mid-Norway	0	0
November	2022	1	7	parvum	IIaA15G2R1	North	1	1
November	2022	1	5	parvum	IIdA22G1	South-East	0	0
November	2022	1	5	parvum	IIaA18G1R1	Mid-Norway	1	1
November	2022	0	6	parvum	IIdA19G1	West	9	9
November	2022	0	17	parvum	IIaA10G1R2	West	0	0
November	2022	1	5	parvum	IIaA14G1R1	West	0	0
November	2022	1	8	parvum	IIaA10G1R2	West	0	0
December	2022	1	10	ditrichi	nd	West	9	9
December	2022	1	0	hominis	IbA9G3	North	1	2
December	2022	0	6	hominis	IaA25R3	South-East	0	0
December	2022	1	5	parvum	IIaA14G1R1	West	0	0
December	2022	1	5	parvum	IIaA15G2R1	West	0	0
December	2022	0	3	parvum	IIaA18G1R1	Mid-Norway	9	9
December	2022	0	2	parvum	IIaA10G1R2	West	0	0
December	2022	1	7	parvum	IIaA10G1R2	South-East	0	0
December	2022	1	5	parvum	IIaA18G1R1	Mid-Norway	0	0
December	2022	1	5	parvum	IIaA17G1R2	North	9	9
December	2022	1	7	parvum	IIaA15G2R1	South-East	0	0
December	2022	1	13	parvum	IIaA17G2R1	West	1	1
December	2022	1	8	parvum	IIdA19G1	West	0	0
December	2022	1	6	parvum	IIaA21G1R1	South-East	0	0
January	2023	1	5	felis	nd	South-East	1	1
January	2023	0	0	hominis	IeA11G3T3	South-East	1	2
January	2023	1	7	hominis	IeA11G3T3	South-East	1	2
January	2023	0	6	hominis	IeA11G3T3	South-East	1	2
January	2023	1	6	parvum	IIdA14	South-East	1	1
January	2023	0	11	parvum	IIaA19G3R1	Mid-Norway	0	0
January	2023	1	4	parvum	IIaA15G1R2	Mid-Norway	9	9
January	2023	0	13	parvum	IIdA26G1	Mid-Norway	0	0
January	2023	1	13	parvum	IIaA10G1R2	West	0	0
January	2023	0	12	parvum	IIdA20G1	West	0	0
January	2023	0	6	parvum	IIaA19G5R1	South-East	1	3
January	2023	1	10	parvum	IIaA15G1R2	Mid-Norway	0	0
January	2023	0	12	parvum	IIaA15G2R1	West	0	0
January	2023	0	3	tyzzeri	IxaA6	West	1	2
February	2023	0	11	hominis	IbA9G3	South-East	9	9
February	2023	0	4	parvum	IIdA16G1	North	0	0
February	2023	0	5	parvum	IIaA10G1R2	Mid-Norway	0	0
February	2023	0	5	parvum	IIdA22G1	West	0	0
February	2023	0	1	parvum	IIaA14G1R1	West	0	0
February	2023	1	9	parvum	IIdA22G1	West	0	0
February	2023	1	8	parvum	IIaA13R1	Mid-Norway	0	0
March	2023	0	4	hominis	IaA22R3	South-East	1	1
March	2023	1	10	hominis	IbA9G3	South-East	1	2
March	2023	1	10	hominis	IbA9G3	South-East	9	9
March	2023	1	7	hominis	nd	South-East	1	2
March	2023	1	3	hominis	IbA9G3	Mid-Norway	1	2
March	2023	0	7	mortiferum	nd	North	1	1
March	2023	0	9	parvum	IIaA19G2R1	West	1	3
March	2023	0	3	parvum	IIaA15G2R1	West	0	0
March	2023	1	9	parvum	IIaA15G2R1	West	0	0
March	2023	1	2	parvum	IIaA15G2R1	West	0	0
March	2023	0	11	parvum	IIaA18G1R1	Mid-Norway	9	9
April	2023	1	5	hominis	IeA11G3T3	South-East	9	9
April	2023	1	5	hominis	IeA11G3T3	South-East	9	9
April	2023	1	5	hominis	IdA18	South-East	1	2
April	2023	1	5	parvum	IIaA10G1R2	South-East	0	0
April	2023	0	6	parvum	IIdA17G1	South-East	9	9
April	2023	1	0	parvum	IIdA15G1	South-East	9	9
April	2023	0	7	parvum	IIaA17G1R1	West	1	1
April	2023	1	4	parvum	IIdA22G1	West	0	0
April	2023	0	10	parvum	IIdA17G1	Mid-Norway	0	0
May	2023	0	3	parvum	IIaA15G2R1	Mid-Norway	9	9
May	2023	0	0	parvum	IIdA22G1	Mid-Norway	0	0
May	2023	1	3	parvum	IIaA14G1R1	West	0	0
May	2023	1	5	parvum	IIaA16G1R1	Mid-Norway	0	0
May	2023	1	7	parvum	IIdA22G1	West	0	0
May	2023	1	8	parvum	IIaA17G2R1	West	0	0
May	2023	1	6	parvum	nd	West	1	5
May	2023	0	1	parvum	IIdA22G1	West	0	0
May	2023	0	11	parvum	IIdA25G1	West	0	0
June	2023	1	7	hominis	IdA13	South-East	1	5
June	2023	0	0	parvum	IIaA16G1R1	Mid-Norway	0	0
June	2023	0	11	parvum	IIcA5G3a	South-East	9	9
June	2023	0	1	parvum	IIaA16G1R1	Mid-Norway	0	0
June	2023	0	0	parvum	IIaA18G1R1	Mid-Norway	0	0
June	2023	0	4	parvum	IIaA18G1R1	West	0	0
June	2023	1	12	parvum	IIdA19G1	South-East	0	0
June	2023	1	10	parvum	IIcA5G3a	South-East	0	0
June	2023	1	14	parvum	IIaA14G1R1	Mid-Norway	9	9
July	2023	0	4	felis	nd	West	1	2
July	2023	1	6	hominis	IeA11G3T3	Mid-Norway	1	2
July	2023	0	10	parvum	IIcA4G3a	Mid-Norway	9	9
July	2023	1	15	parvum	IIdA18G1	Mid-Norway	0	0
July	2023	0	12	parvum	IIaA10G1R2	South-East	0	0
July	2023	1	16	parvum	IIdA22G1	North	1	1
July	2023	1	9	parvum	IIaA13G1R1	Mid-Norway	0	0
July	2023	1	9	parvum	IIaA10G1R2	South-East	0	0
July	2023	0	9	parvum	IIaA15G2R1	North	9	9
July	2023	1	3	parvum	IIaA18G1R1	Mid-Norway	0	0
July	2023	1	8	parvum	IIaA13G2R1	West	1	1
July	2023	0	0	parvum	IIdA16G1	South-East	9	9
July	2023	1	5	parvum	IIdA16G1	West	1	1
July	2023	0	4	ubiquitum	nd	Mid-Norway	0	0
August	2023	1	0	hominis	IdA16	South-East	1	1
August	2023	0	10	hominis	IfA12G1R5	North	1	1
August	2023	1	0	hominis	IbA10G2	North	1	5
August	2023	0	0	hominis	IeA11G3T3	Mid-Norway	1	2
August	2023	0	4	hominis	IfA12G1R5	North	0	0
August	2023	1	0	hominis	IdA16	South-East	0	0
August	2023	1	10	hominis	IdA16	West	1	1
August	2023	0	3	hominis	IdA16	West	1	1
August	2023	0	1	hominis	IeA11G3T3	Mid-Norway	1	2
August	2023	1	5	mortiferum	XIVaA20G2T1	South-East	9	9
August	2023	0	3	parvum	IIaA18G1R1	Mid-Norway	0	0
August	2023	0	6	parvum	IIaA16G2R1	West	1	1
August	2023	1	9	parvum	IIaA14G1R1	West	1	1
August	2023	1	12	parvum	IIdA22G1	Mid-Norway	0	0
August	2023	0	6	parvum	IIdA22G1	West	0	0
August	2023	0	13	parvum	IIaA10G1R2	South-East	0	0
August	2023	0	5	parvum	IIaA13R1	South-East	1	1
August	2023	0	6	parvum	IIdA18G1	Mid-Norway	0	0
August	2023	1	5	parvum	IIaA18G1R1	Mid-Norway	9	9
August	2023	1	1	parvum	IIdA22G1	West	0	0
August	2023	0	5	parvum	IIdA18G1	West	0	0
August	2023	0	6	parvum	IIaA16G3R1	South-East	1	1
August	2023	1	8	parvum	IIaA20R1	South-East	1	1
August	2023	0	9	parvum	IIdA21G1	South-East	0	0
August	2023	1	3	parvum	IIdA21G1	West	0	0
August	2023	1	4	parvum	IIaA13G2R1	South-East	1	1
August	2023	0	5	parvum	IIaA18G1R1	South-East	9	9
August	2023	1	16	parvum	IIaA18G1R1	Mid-Norway	0	0
August	2023	1	1	parvum	IIaA18G1R1	Mid-Norway	0	0
August	2023	1	1	parvum	IIaA16G1R1	West	0	0
August	2023	1	9	parvum	IIaA10G1R2	West	0	0
August	2023	0	1	parvum	IImA7G1	North	1	2
August	2023	1	8	parvum	IIdA21G1	South-East	0	0
August	2023	0	6	parvum	IIaA9G2R1	West	0	0
August	2023	1	0	ubiquitum	nd	West	1	1
September	2023	0	2	hominis	IbA9G3	West	9	9
September	2023	0	1	hominis	IdA14	Mid-Norway	1	2
September	2023	1	8	hominis	IfA12G1R5	South-East	9	9
September	2023	1	9	hominis	IbA9G3	Mid-Norway	0	0
September	2023	1	1	hominis	IbA9G3	South-East	0	0
September	2023	0	0	hominis	IfA12G1R5	West	9	9
September	2023	1	13	hominis	IfA12G1R5	Mid-Norway	1	1
September	2023	1	1	hominis	IdA25	South-East	9	9
September	2023	1	7	hominis	IfA12G1R5	West	1	1
September	2023	1	3	hominis	IfA9G1R5	South-East	0	0
September	2023	1	13	hominis	IfA12G1R5	Mid-Norway	1	1
September	2023	0	10	mortiferum	nd	Mid-Norway	0	0
September	2023	1	13	mortiferum	nd	Mid-Norway	0	0
September	2023	0	0	mortiferum	nd	South-East	0	0
September	2023	1	1	mortiferum	XIVaA20G2T1	South-East	0	0
September	2023	1	7	mortiferum	XIVaA20G2T1	Mid-Norway	9	9
September	2023	1	10	mortiferum	XIVaA20G2T1	Mid-Norway	0	0
September	2023	1	7	mortiferum	XIVaA20G2T1	West	0	0
September	2023	0	6	mortiferum	XIVaA20G2T1	South-East	0	0
September	2023	1	5	parvum	IIaA15G2R1	West	9	9
September	2023	0	10	parvum	IIdA22G1	West	0	0
September	2023	1	1	parvum	IIdA17G1	Mid-Norway	9	9
September	2023	1	10	parvum	IIaA15G2R1	South-East	9	9
September	2023	1	7	parvum	nd	West	0	0
September	2023	1	15	parvum	IIaA10G1R2	West	0	0
September	2023	1	1	parvum	IIaA14G1R1	West	0	0
September	2023	1	7	parvum	IIaA15G1R1	West	0	0
September	2023	1	12	parvum	IIaA10G1R2	West	0	0
September	2023	1	14	parvum	IIaA15G2R1	North	1	1
September	2023	1	16	parvum	IIdA18G1	Mid-Norway	0	0
September	2023	0	5	parvum	IIaA15G2R1	South-East	0	0
September	2023	1	4	parvum	IIaA14G1R1	West	0	0
September	2023	1	9	parvum	IIaA10G1R2	South-East	0	0
September	2023	0	14	parvum	IIaA16G1R1	Mid-Norway	9	9
September	2023	0	11	parvum	IIaA14G1R1	South-East	9	9
September	2023	0	9	parvum	IIdA22G1	West	1	1
September	2023	0	13	parvum	IIaA18G2R1	West	1	1
October	2023	1	8	hominis	IbA9G3	West	0	0
October	2023	1	11	hominis	IeA11G3T3	South-East	1	1
October	2023	1	5	hominis	IbA9G3	West	9	9
October	2023	1	5	hominis	IdA22	West	1	2
October	2023	0	8	hominis	IbA9G3	West	0	0
October	2023	1	7	hominis	IfA12G1R5	South-East	1	1
October	2023	1	12	mortiferum	XIVaA20G2T1	South-East	9	9
October	2023	1	0	mortiferum	XIVaA20G2T1	Mid-Norway	0	0
October	2023	0	0	mortiferum	XIVaA20G2T1	South-East	0	0
October	2023	0	7	parvum	IIaA18G1R1	Mid-Norway	1	1
October	2023	1	7	parvum	IIqA24	West	0	0
October	2023	1	0	parvum	IIaA10G1R2	West	0	0
October	2023	1	16	parvum	IIaA10G1R2	Mid-Norway	9	9
October	2023	1	13	parvum	IIaA13G2R1	West	1	1
October	2023	1	5	parvum	IIdA25G1	South-East	9	9
November	2023	0	8	hominis	IdA15	South-East	0	0
November	2023	1	8	hominis	IaA26R3	Mid-Norway	1	2
November	2023	1	5	mortiferum	XIVaA20G2T1	Mid-Norway	0	0
November	2023	1	6	parvum	IIaA10G1R2	West	0	0
November	2023	0	2	parvum	IIdA23G1	South-East	0	0
November	2023	1	10	parvum	IIdA18G1	Mid-Norway	9	9
November	2023	1	9	parvum	nd	Mid-Norway	0	0
November	2023	0	0	parvum	IIaA10G1R2	West	0	0
November	2023	1	5	parvum	IIaA22G1R1	South-East	0	0
November	2023	0	8	parvum	IIaA18G1R1	Mid-Norway	0	0
November	2023	0	6	parvum	IIaA14G1R1	West	0	0
December	2023	1	8	canis	nd	South-East	1	2
December	2023	1	9	hominis	IbA9G3	South-East	1	2
December	2023	1	4	parvum	IIdA24G1	West	1	2
December	2023	1	4	parvum	IIaA18G1R1	Mid-Norway	0	0
December	2023	0	9	parvum	IIdA24G1	Mid-Norway	0	0
December	2023	0	1	parvum	IIaA16G1R1	Mid-Norway	0	0
December	2023	1	6	parvum	IIdA23G1	Mid-Norway	0	0
December	2023	1	5	parvum	IItA12R1	Mid-Norway	1	1
December	2023	1	7	parvum	IIaA17G1R1	South-East	1	1
January	2024	0	11	canis	nd	West	9	9
January	2024	0	7	hominis	IfA12G1R5	South-East	1	1
January	2024	0	5	hominis	IfA12G1R5	South-East	9	9
January	2024	0	5	hominis	IfA12G1R5	South-East	0	0
January	2024	0	6	hominis	IfA12G1R5	South-East	1	1
January	2024	0	4	hominis	IeA14G4	South-East	1	2
January	2024	0	6	hominis	IfA12G1R5	South-East	0	0
January	2024	0	5	parvum	IIaA10G1R2	West	9	9
January	2024	0	6	parvum	IIdA26G1	Mid-Norway	0	0
January	2024	1	6	parvum	IIaA17G1R1	West	0	0
January	2024	1	7	parvum	IIdA22G1	Mid-Norway	0	0
January	2024	0	6	parvum	IIaA17G2R1	South-East	1	4
January	2024	1	0	parvum	IIdA26G1	Mid-Norway	0	0
					nd=not done

## Sheet: Animal data
Sample month	Sample year	Host	Species	Subtype		Number of animal stool samples were obtained from the routine laboratory at NMBU, Ås
February	2022	Cattle	bovis	nd		Species	Cattle	Sheep	Dog	Cat	Total
February	2022	Cattle	parvum	IIaA10G1R2		Number of samples	14	3	4	1	22
March	2022	Cattle	parvum	IIaA22G1R1
August	2022	Calf	parvum	IIdA18G1
August	2022	Calf	parvum	IIdA18G1
August	2022	Cattle	parvum	IIdA18G1
September	2022	Sheep	hominis	IbA9G3
September	2022	Cattle	parvum	IIaA22G1R1
September	2022	Sheep	xiaoi	nd
November	2022	Dog	parvum	nd
December	2022	Dog	parvum	nd
February	2023	Cattle	parvum	IIaA10G1R2
February	2023	Cattle	parvum	IIaA22G1R1
April	2023	Dog	parvum	IIaA22G1R1
July	2023	Cattle	parvum	IIaA22G1R1
July	2023	Cattle	parvum	IIaA22G1R1
July	2023	Cattle	parvum	IIaA22G1R1
July	2023	Cattle	parvum	IIaA22G1R1
				nd=not done
